# Supplementary material for: Identification of Candidate Gene Networks Controlling Soluble Sugar Metabolism During Brassica napus L. Development by Integrated Analysis of Metabolic and Transcriptomic Analyses
Source: Foods. 2025 Aug 19;14(16):2874. doi: 10.3390/foods14162874 (PMC12385471; doi:10.3390/foods14162874)
Supplement: Supplementary file 1 [file foods-14-02874-s001.zip]

Archive with 1 entries (1 files):
- foods-3762257-supplementary.pdf
